# Supplementary material for: Metabonomic Analysis of Silkworm Midgut Reveals Differences between the Physiological Effects of an Artificial and Mulberry Leaf Diet
Source: Insects. 2023 Mar 31;14(4):347. doi: 10.3390/insects14040347 (PMC10146990; doi:10.3390/insects14040347)
Supplement: Supplementary file 1 [file insects-14-00347-s001.zip]

Archive with 1 entries (1 files):
- insects-2284645-supplementary.pdf
